# Supplementary material for: COVID-19 Vaccine Booster Hesitancy in Malaysia: A Web-Based Cross-Sectional Study
Source: Vaccines (Basel). 2023 Mar 13;11(3):638. doi: 10.3390/vaccines11030638 (PMC10058917; doi:10.3390/vaccines11030638)
Supplement: Supplementary file 1 [file vaccines-11-00638-s001.zip]

Archive with 1 entries (1 files):
- vaccines-2232075-supplementary.pdf
